# Supplementary material for: Soil Fungal Diversity of the Aguarongo Andean Forest (Ecuador)
Source: Biology (Basel). 2021 Dec 7;10(12):1289. doi: 10.3390/biology10121289 (PMC8698837; doi:10.3390/biology10121289)
Supplement: Supplementary file 1 [file biology-10-01289-s001.zip › Supplementary Table S1.xlsx]

## Sheet: Sheet1
SAMPLE NUMBER	ALTITUDE (m.a.s.l.)	POOLED SAMPLE NUMBER	LEVEL
62	3101	1	L1
20	3102
67	3104
63	3107
68	3107
64	3112	2
69	3112
66	3113
61	3115
70	3116
43	3117	3
65	3118
60	3120
77	3124
79	3124
80	3125	4
75	3126
32	3130
42	3130
34	3131
74	3132	5
76	3133
78	3133
71	3134
33	3135
41	3136	6
73	3136
72	3137
59	3139
35	3140
81	3140	7
82	3142
36	3144
83	3144
94	3146
39	3150	8	L2
40	3150
84	3150
37	3151
44	3151
57	3151	9
31	3152
58	3152
38	3153
45	3156
56	3157	10
46	3159
52	3161
85	3161
97	3161
89	3162	11
50	3163
95	3163
47	3164
51	3164
88	3164	12
49	3169
90	3169
30	3170
48	3170
98	3171	13
100	3172
17	3172
53	3172
86	3172
99	3172	14
18	3173
87	3173
92	3173
96	3173
91	3175	15	L3
93	3176
16	3179
54	3179
29	3180
55	3180	16
7	3182
19	3185
28	3187
1	3193
22	3193	17
15	3194
21	3196
24	3198
14	3199
23	3200	18
27	3203
2	3205
25	3205
26	3209
12	3210	19
6	3211
13	3214
4	3215
9	3215
11	3218	20
10	3219
3	3219
5	3220
8	3221
