# Supplementary material for: Soil Fungal Diversity of the Aguarongo Andean Forest (Ecuador)
Source: Biology (Basel). 2021 Dec 7;10(12):1289. doi: 10.3390/biology10121289 (PMC8698837; doi:10.3390/biology10121289)
Supplement: Supplementary file 1 [file biology-10-01289-s001.zip › Supplementary Table S2.xlsx]

## Sheet: species
TABLE S1. Species recorded in Aguarongo Forest soil at the three altitudinal level (L1, L2, L3)
Subkingdom	Phylum	species	Sampling sites
			L1	L2	L3	Taxonomic position
Dikarya	Ascomycota	Acremonium furcatum	0	1.85408e-05	0	Sordariomycetes	Hypocreales	Incertae sedis
		Acremonium nepalense	0.000101477	7.00429e-05	0.000136383	Sordariomycetes	Hypocreales	Incertae sedis
		Acremonium strictum	1.00472e-05	5.66524e-05	0	Sordariomycetes	Hypocreales	Incertae sedis
		Alatospora acuminata	1.50708e-05	1.13305e-05	7.24156e-06	Leotiomycetes	Leotiales	Leotiaceae
		Alternaria tenuissima	3.11464e-05	0	0.000154487	Dothideomycetes	Pleosporales	Pleosporaceae
		Arachnopeziza aurata	0.0002552	9.88842e-05	0	Leotiomycetes	Helotiales	Hyaloscyphaceae
		Arthrobotrys musiformis	9.04251e-06	1.03004e-05	2.65524e-05	Orbiliomycetes	Orbiliales	Orbiliaceae
		Arthroderma benhamiae	0	0	5.18978e-05	Eurotiomycetes	Onygenales	Arthrodermataceae
		Ascocoryne cylichnium	3.01417e-05	0.000166867	3.50009e-05	Leotiomycetes	Helotiales	Incertae sedis
		Aspergillus aculeatus	0	7.2103e-06	0	Eurotiomycetes	Eurotiales	Trichocomaceae
		Aspergillus candidus	0	9.27039e-06	7.24156e-06	Eurotiomycetes	Eurotiales	Trichocomaceae
		Aspergillus penicillioides	5.02362e-06	0	0	Eurotiomycetes	Eurotiales	Trichocomaceae
		Bacidia trachona	0	2.4721e-05	0	Lecanoromycetes	Lecanorales	Ramalinaceae
		Bactrodesmium longisporum	1.1052e-05	0	1.44831e-05	Dothideomycetes	Incertae sedis	Incertae sedis
		Beauveria bassiana	7.03306e-06	2.2661e-05	0	Sordariomycetes	Hypocreales	Cordycipitaceae
		Beauveria brongniartii	2.31086e-05	0	1.569e-05	Sordariomycetes	Hypocreales	Cordycipitaceae
		Bryoglossum gracile	1.00472e-05	4.22318e-05	8.44848e-06	Leotiomycetes	Helotiales	Hyaloscyphaceae
		Cadophora melinii	2.9137e-05	2.67811e-05	0	Leotiomycetes	Helotiales	Incertae sedis
		Calcarisporium arbuscula	0	3.81116e-05	0	Sordariomycetes	Hypocreales	Incertae sedis
		Calonectria pentaseptata	2.21039e-05	0	0	Sordariomycetes	Hypocreales	Nectriaceae
		Calycina languida	0.000149704	9.27039e-05	3.50009e-05	Leotiomycetes	Helotiales	Hyaloscyphaceae
		Campylocarpon pseudofasciculare	0	0	9.8968e-05	Sordariomycetes	Hypocreales	Nectriaceae
		Candida friedrichii	0	0	6.03463e-06	Saccharomycetes	Saccharomycetales	Incertae sedis
		Carestiella socia	8.03779e-06	0	0	Lecanoromycetes	Ostropales	Stictidaceae
		Cephalosporium gramineum	5.42551e-05	2.16309e-05	2.77593e-05	Sordariomycetes	Hypocreales	Incertae sedis
		Cephalotheca foveolata	3.91842e-05	7.2103e-06	0	Sordariomycetes	Sordariales	Cephalothecaceae
		Chaetomella oblonga	0	0	1.08623e-05	Leotiomycetes	Incertae sedis	Incertae sedis
		Chaetomium cupreum	4.01889e-05	2.2661e-05	0	Sordariomycetes	Sordariales	Chaetomiaceae
		Chaetosphaeria myriocarpa	0	9.27039e-06	0	Sordariomycetes	Chaetosphaeriales	Chaetosphaeriaceae
		Chaetosphaeria preussii	0	1.75107e-05	0	Sordariomycetes	Chaetosphaeriales	Chaetosphaeriaceae
		Chaetosphaeria vermicularioides	0.00518739	0.00190146	0.000189487	Sordariomycetes	Chaetosphaeriales	Chaetosphaeriaceae
		Chalara hyalocuspica	9.04251e-06	0	9.65541e-06	Incertae sedis	Incertae sedis	Incertae sedis
		Chalara microspora	1.20567e-05	2.3691e-05	3.62078e-06	Incertae sedis	Incertae sedis	Incertae sedis
		Chalara pseudoaffinis	0.000126595	0.000178197	6.63809e-05	Incertae sedis	Incertae sedis	Incertae sedis
		Cladia aggregata	0	8.75537e-05	0	Lecanoromycetes	Lecanorales	Cladoniaceae
		Cladobotryum multiseptatum	6.02834e-06	1.85408e-05	0	Sordariomycetes	Hypocreales	Hypocreaceae
		Cladonia corymbescens	0	0	4.82771e-06	Lecanoromycetes	Lecanorales	Cladoniaceae
		Cladonia fimbriata	6.02834e-06	3.19313e-05	3.74147e-05	Lecanoromycetes	Lecanorales	Cladoniaceae
		Cladonia merochlorophaea	6.02834e-06	2.57511e-05	0	Lecanoromycetes	Lecanorales	Cladoniaceae
		Cladonia pulvinata	1.20567e-05	0	0	Lecanoromycetes	Lecanorales	Cladoniaceae
		Claviceps maximensis	0	0	6.03463e-06	Sordariomycetes	Hypocreales	Clavicipitaceae
		Clonostachys candelabrum	2.00945e-05	6.18026e-05	0.00014121	Sordariomycetes	Hypocreales	Bionectriaceae
		Clonostachys divergens	0.00047222	0.000346095	0.000813468	Sordariomycetes	Hypocreales	Bionectriaceae
		Clonostachys phyllophila	9.04251e-06	8.24035e-06	0	Sordariomycetes	Hypocreales	Bionectriaceae
		Cochliobolus cynodontis	1.20567e-05	2.3691e-05	4.9484e-05	Dothideomycetes	Pleosporales	Pleosporaceae
		Collophora paarla	0	7.2103e-06	4.82771e-06	Leotiomycetes	Incertae sedis	Incertae sedis
		Coniella fragariae	6.02834e-06	8.24035e-06	9.7761e-05	Sordariomycetes	Diaporthales	Schizoparmaceae
		Conlarium duplumascospora	0	7.2103e-06	0	Sordariomycetes	Incertae sedis	Annulatascaceae
		Cordyceps militaris	2.31086e-05	5.25322e-05	0	Sordariomycetes	Hypocreales	Cordycipitaceae
		Cryptodiscus pini	1.00472e-05	0	0	Lecanoromycetes	Ostropales	Stictidaceae
		Cryptosporiopsis ericae	0.000335578	0.000491331	0.000544324	Leotiomycetes	Helotiales	Dermateaceae
		Cudoniella indica	1.00472e-05	0	0	Leotiomycetes	Helotiales	Helotiaceae
		Curvularia lunata	0.0144308	0.0154682	0.0191129	Dothideomycetes	Pleosporales	Pleosporaceae
		Cylindrocladiella thailandica	0.000111524	0.000345064	0.00021604	Sordariomycetes	Hypocreales	Nectriaceae
		Cyphellophora guyanensis	0	0	1.20693e-05	Eurotiomycetes	Chaetothyriales	Chaetothyriaceae
		Cyphellophora pauciseptata	6.02834e-06	0	4.82771e-06	Eurotiomycetes	Chaetothyriales	Chaetothyriaceae
		Cyphellophora suttonii	0	9.27039e-06	0	Eurotiomycetes	Chaetothyriales	Chaetothyriaceae
		Cyphellophora vermispora	1.00472e-05	8.24035e-05	3.13801e-05	Eurotiomycetes	Chaetothyriales	Chaetothyriaceae
		Dactylella mammillata	0	9.27039e-06	8.44848e-06	Orbiliomycetes	Orbiliales	Orbiliaceae
		Dasyscyphella longistipitata	1.60756e-05	0	0	Leotiomycetes	Helotiales	Hyaloscyphaceae
		Dictyochaeta simplex	0	1.03004e-05	0	Sordariomycetes	Chaetosphaeriales	Chaetosphaeriaceae
		Dinemasporium pseudostrigosum	0.000423993	0.000192618	0.000108623	Sordariomycetes	Xylariales	Incertae sedis
		Discostroma fuscellum	7.03306e-06	0	1.44831e-05	Sordariomycetes	Xylariales	Amphisphaeriaceae
		Dissoconium proteae	7.03306e-06	0	0	Dothideomycetes	Capnodiales	Mycosphaerellaceae
		Eucasphaeria capensis	1.8085e-05	0	0	Sordariomycetes	Incertae sedis	Incertae sedis
		Eudarluca caricis	1.00472e-05	0	0	Dothideomycetes	Pleosporales	Phaeosphaeriaceae
		Exophiala angulospora	0	6.18026e-06	0	Eurotiomycetes	Chaetothyriales	Herpotrichiellaceae
		Exophiala castellanii	0	0	1.08623e-05	Eurotiomycetes	Chaetothyriales	Herpotrichiellaceae
		Exophiala opportunistica	0.000117553	2.88412e-05	9.65541e-06	Eurotiomycetes	Chaetothyriales	Herpotrichiellaceae
		Exophiala pisciphila	0.000560636	0.000886867	0.000621567	Eurotiomycetes	Chaetothyriales	Herpotrichiellaceae
		Fusarium lateritium	5.12409e-05	2.2661e-05	2.41385e-05	Sordariomycetes	Hypocreales	Nectriaceae
		Fusarium oxysporum	0.0743284	0.0850455	0.100486	Sordariomycetes	Hypocreales	Nectriaceae
		Fusarium tricinctum	0.00111625	0.000387296	0.000223281	Sordariomycetes	Hypocreales	Nectriaceae
		Geoglossum fallax	1.8085e-05	2.78112e-05	2.65524e-05	Leotiomycetes	Geoglossales	Geoglossaceae
		Geoglossum umbratile	1.20567e-05	2.67811e-05	0	Leotiomycetes	Geoglossales	Geoglossaceae
		Geomyces destructans	0.00115443	0.00189837	0.000817089	Leotiomycetes	Incertae sedis	Incertae sedis
		Geosmithia rufescens	0	6.18026e-06	0	Sordariomycetes	Hypocreales	Incertae sedis
		Glutinoglossum glutinosum	1.70803e-05	0	0	Leotiomycetes	Geoglossales	Geoglossaceae
		Gnomoniopsis fructicola	0	1.64807e-05	0	Sordariomycetes	Diaporthales	Gnomoniaceae
		Hanseniaspora uvarum	3.01417e-06	0	0	Saccharomycetes	Saccharomycetales	Saccharomycodaceae
		Haptocillium balanoides	3.21511e-05	3.70816e-05	7.12087e-05	Sordariomycetes	Hypocreales	Ophiocordycipitaceae
		Haptocillium sinense	4.82267e-05	1.44206e-05	7.48294e-05	Sordariomycetes	Hypocreales	Ophiocordycipitaceae
		Harknessia ellipsoidea	1.1052e-05	0	0	Sordariomycetes	Diaporthales	Incertae sedis
		Helminthosporium velutinum	1.20567e-05	0	1.08623e-05	Dothideomycetes	Pleosporales	Massarinaceae
		Hemicarpenteles thaxteri	0	3.09013e-06	0	Eurotiomycetes	Eurotiales	Trichocomaceae
		Hirsutella minnesotensis	2.51181e-05	9.06438e-05	3.37939e-05	Sordariomycetes	Hypocreales	Ophiocordycipitaceae
		Hirsutella rhossiliensis	4.01889e-06	0	3.62078e-06	Sordariomycetes	Hypocreales	Ophiocordycipitaceae
		Hirsutella vermicola	0	5.15022e-06	0	Sordariomycetes	Hypocreales	Ophiocordycipitaceae
		Hyalopeziza pygmaea	0	1.44206e-05	0	Leotiomycetes	Helotiales	Hyaloscyphaceae
		Hymenoscyphus ericae complex	0	1.03004e-05	0.000234144	Leotiomycetes	Helotiales	Helotiaceae
		Hymenoscyphus immutabilis	0	7.2103e-06	0	Leotiomycetes	Helotiales	Helotiaceae
		Hymenoscyphus tetracladius	1.00472e-05	1.64807e-05	0	Leotiomycetes	Helotiales	Helotiaceae
		Ilyonectria panacis	0.0067437	0.00779846	0.00833745	Sordariomycetes	Hypocreales	Incertae sedis
		Immersidiscosia eucalypti	1.1052e-05	0	7.24156e-06	Sordariomycetes	Xylariales	Amphisphaeriaceae
		Kendrickiella phycomyces	6.02834e-06	0	0	Eurotiomycetes	Eurotiales	Incertae sedis
		Khuskia oryzae	0	1.85408e-05	3.62078e-06	Sordariomycetes	Trichosphaeriales	Incertae sedis
		Lachnellula occidentalis	1.20567e-05	0	1.20693e-05	Leotiomycetes	Helotiales	Hyaloscyphaceae
		Lambertella corni_maris	0	1.03004e-05	0	Leotiomycetes	Helotiales	Rutstroemiaceae
		Lecanicillium fusisporum	8.03779e-05	2.2661e-05	2.53455e-05	Sordariomycetes	Hypocreales	Cordycipitaceae
		Lecanicillium psalliotae	0.000176831	0.000170987	1.32762e-05	Sordariomycetes	Hypocreales	Cordycipitaceae
		Lecidella elaeochroma	0	0	1.569e-05	Lecanoromycetes	Lecanorales	Lecanoraceae
		Leohumicola levissima	2.00945e-06	2.06009e-05	1.44831e-05	Leotiomycetes	Incertae sedis	Incertae sedis
		Leptobacillium leptobactrum	0.00388828	0.00368962	0.00176211	Sordariomycetes	Incertae sedis	Plectosphaerellaceae
		Leptodontidium elatius	0.000158746	0.00047897	9.17264e-05	Leotiomycetes	Helotiales	Incertae sedis
		Lipomyces starkeyi	1.60756e-05	1.03004e-05	3.98286e-05	Saccharomycetes	Saccharomycetales	Lipomycetaceae
		Lophiostoma compressum	5.02362e-06	0	0	Dothideomycetes	Pleosporales	Lophiostomataceae
		Lophiostoma macrostomum	0	1.23605e-05	0	Dothideomycetes	Pleosporales	Lophiostomataceae
		Mariannaea pinicola	3.91842e-05	7.72532e-05	0.000173797	Sordariomycetes	Hypocreales	Nectriaceae
		Megacapitula villosa	0	3.09013e-06	0	Incertae sedis	Incertae sedis	Incertae sedis
		Meliniomyces bicolor	0.000250176	0.000220429	0.000299318	Leotiomycetes	Incertae sedis	Incertae sedis
		Meliniomyces variabilis	0.000317493	0.000399657	0.000114658	Leotiomycetes	Incertae sedis	Incertae sedis
		Metacordyceps chlamydosporia	3.01417e-06	0	1.81039e-05	Sordariomycetes	Hypocreales	Clavicipitaceae
		Metarhizium anisopliae	2.10992e-05	0	8.68987e-05	Sordariomycetes	Hypocreales	Clavicipitaceae
		Metarhizium flavoviride	1.40661e-05	6.18026e-06	0	Sordariomycetes	Hypocreales	Clavicipitaceae
		Metarhizium flavoviride var minus	0	0	1.569e-05	Sordariomycetes	Hypocreales	Clavicipitaceae
		Metarhizium flavoviride var novazealandicum	3.617e-05	0	9.65541e-06	Sordariomycetes	Hypocreales	Clavicipitaceae
		Metarhizium flavoviride var pemphigi	0	0	7.24156e-06	Sordariomycetes	Hypocreales	Clavicipitaceae
		Metarhizium lepidiotae	9.04251e-06	7.2103e-06	2.41385e-05	Sordariomycetes	Hypocreales	Clavicipitaceae
		Metschnikowia cibodasensis	0	7.2103e-06	0	Saccharomycetes	Saccharomycetales	Metschnikowiaceae
		Meyerozyma guilliermondii	0	0	0	Saccharomycetes	Saccharomycetales	Debaryomycetaceae
		Microglossum olivaceum	1.00472e-06	0	6.03463e-06	Leotiomycetes	Leotiales	Leotiaceae
		Minutisphaera japonica	0	0	1.81039e-05	Dothideomycetes	Incertae sedis	Incertae sedis
		Monilinia fructicola	9.04251e-06	0	0	Leotiomycetes	Helotiales	Sclerotiniaceae
		Monographella cucumerina	2.00945e-05	0	0	Sordariomycetes	Xylariales	Incertae sedis
		Musicillium theobromae	8.03779e-06	0	0	Sordariomycetes	Incertae sedis	Plectosphaerellaceae
		Mycosphaerella verrucosiafricana	1.50708e-05	0	1.20693e-05	Dothideomycetes	Capnodiales	Mycosphaerellaceae
		Myrothecium gramineum	1.00472e-05	0	1.08623e-05	Sordariomycetes	Hypocreales	Incertae sedis
		Myrothecium roridum	5.02362e-06	2.16309e-05	2.77593e-05	Sordariomycetes	Hypocreales	Incertae sedis
		Myrothecium verrucaria	2.00945e-05	0	2.17247e-05	Sordariomycetes	Hypocreales	Incertae sedis
		Nakataea fusispora	1.1052e-05	0	0	Sordariomycetes	Incertae sedis	Magnaporthaceae
		Neocosmospora haematococca	0	7.2103e-06	1.93108e-05	Sordariomycetes	Hypocreales	Nectriaceae
		Neofabraea alba	6.02834e-06	9.37339e-05	3.62078e-06	Leotiomycetes	Helotiales	Dermateaceae
		Neonectria veuillotiana	0.000271275	0.000210129	0.000474322	Sordariomycetes	Hypocreales	Nectriaceae
		Ochroconis tshawytschae	0	8.24035e-06	0	Incertae sedis	Incertae sedis	Incertae sedis
		Oidiodendron flavum	0.00192103	0.00257511	0.000655361	Dothideomycetes	Incertae sedis	Myxotrichaceae
		Oidiodendron maius	0.000129609	5.97425e-05	0.0001219	Dothideomycetes	Incertae sedis	Myxotrichaceae
		Oidiodendron setiferum	1.1052e-05	4.12017e-06	4.34493e-05	Dothideomycetes	Incertae sedis	Myxotrichaceae
		Oidiodendron tenuissimum	5.02362e-06	1.23605e-05	1.08623e-05	Dothideomycetes	Incertae sedis	Myxotrichaceae
		Oidiodendron truncatum	5.62645e-05	0.000182318	0.000182246	Dothideomycetes	Incertae sedis	Myxotrichaceae
		Paecilomyces farinosus	7.6359e-05	6.18026e-06	0	Eurotiomycetes	Eurotiales	Trichocomaceae
		Paecilomyces marquandii	4.01889e-06	0	0	Eurotiomycetes	Eurotiales	Trichocomaceae
		Paraconiothyrium sporulosum	0	2.3691e-05	0	Dothideomycetes	Pleosporales	Montagnulaceae
		Paranannizziopsis australasiensis	9.04251e-06	0	0	Eurotiomycetes	Onygenales	Onygenaceae
		Paraphaeosphaeria neglecta	0.000935397	0.000931159	0.000354836	Dothideomycetes	Pleosporales	Montagnulaceae
		Paraphoma chrysanthemicola	9.04251e-06	0	0	Dothideomycetes	Pleosporales	Incertae sedis
		Parasympodiella elongata	0	0	5.79325e-05	Incertae sedis	Incertae sedis	Incertae sedis
		Parmotrema reticulatum	9.04251e-06	0	0	Lecanoromycetes	Lecanorales	Parmeliaceae
		Passalora fulva	6.02834e-05	2.06009e-06	2.17247e-05	Dothideomycetes	Capnodiales	Mycosphaerellaceae
		Peltigera canina	1.8085e-05	0	2.41385e-06	Lecanoromycetes	Peltigerales	Peltigeraceae
		Peltigera didactyla var didactyla	0	0	0.000161728	Lecanoromycetes	Peltigerales	Peltigeraceae
		Peltigera papuana	8.03779e-06	5.15022e-06	0	Lecanoromycetes	Peltigerales	Peltigeraceae
		Peltigera ulcerata	0	0	6.03463e-06	Lecanoromycetes	Peltigerales	Peltigeraceae
		Penicillium aculeatum	0.000166784	0.000353305	0.000143624	Eurotiomycetes	Eurotiales	Trichocomaceae
		Penicillium amaliae	4.01889e-06	0	0	Eurotiomycetes	Eurotiales	Trichocomaceae
		Penicillium chrysogenum	2.71275e-05	0	0	Eurotiomycetes	Eurotiales	Trichocomaceae
		Penicillium donkii Stolk	0.00230684	0.00313236	0.00237885	Eurotiomycetes	Eurotiales	Trichocomaceae
		Penicillium griseofulvum	0.000337587	0.000145236	0.000113451	Eurotiomycetes	Eurotiales	Trichocomaceae
		Penicillium inflatum	1.20567e-05	2.98713e-05	9.65541e-06	Eurotiomycetes	Eurotiales	Trichocomaceae
		Penicillium melinii	6.22928e-05	1.95708e-05	7.24156e-06	Eurotiomycetes	Eurotiales	Trichocomaceae
		Penicillium pimiteouiense	0	1.13305e-05	4.82771e-06	Eurotiomycetes	Eurotiales	Trichocomaceae
		Penicillium spinulosum	0.0135417	0.0232182	0.0207857	Eurotiomycetes	Eurotiales	Trichocomaceae
		Pestalotiopsis microspora	0.000267256	0.00024206	0.000281214	Sordariomycetes	Xylariales	Amphisphaeriaceae
		Phaeosphaeria avenaria f sp tritici 4 MM_2012	0	1.64807e-05	0	Dothideomycetes	Pleosporales	Phaeosphaeriaceae
		Phaeothecoidea melaleuca	1.1052e-05	0	0	Dothideomycetes	Capnodiales	Mycosphaerellaceae
		Phialemonium curvatum	1.30614e-05	0	0	Sordariomycetes	Sordariales	Cephalothecaceae
		Phialocephala humicola	0	0	4.82771e-06	Leotiomycetes	Helotiales	Vibrisseaceae
		Phialophora europaea	0.000102482	0.000145236	8.32779e-05	Eurotiomycetes	Chaetothyriales	Herpotrichiellaceae
		Phialophora geniculata	0	0	1.08623e-05	Eurotiomycetes	Chaetothyriales	Herpotrichiellaceae
		Phialophora hyalina	2.31086e-05	3.19313e-05	1.81039e-05	Eurotiomycetes	Chaetothyriales	Herpotrichiellaceae
		Phialophora sessilis	0	1.03004e-05	0	Eurotiomycetes	Chaetothyriales	Herpotrichiellaceae
		Phialotubus microsporus	0	0	6.03463e-06	Incertae sedis	Incertae sedis	Incertae sedis
		Phoma aubrietiae	7.03306e-06	0	0	Dothideomycetes	Pleosporales	Incertae sedis
		Phoma cladoniicola	0	4.94421e-05	0	Dothideomycetes	Pleosporales	Incertae sedis
		Phomopsis columnaris	1.00472e-05	1.23605e-05	0	Sordariomycetes	Diaporthales	Diaporthaceae
		Pichia membranifaciens	3.01417e-06	0	0	Saccharomycetes	Saccharomycetales	Pichiaceae
		Pilidiella tibouchinae	0	0	1.93108e-05	Sordariomycetes	Diaporthales	Schizoparmaceae
		Pilidium acerinum	8.74109e-05	0	0	Leotiomycetes	Helotiales	Incertae sedis
		Plectosporium alismatis	5.32503e-05	6.90129e-05	8.44848e-06	Sordariomycetes	Incertae sedis	Plectosphaerellaceae
		Pleotrichocladium opacum	0.0305828	0.0249888	0.0320753	Dothideomycetes	Pleosporales	Melanommataceae
		Pleurotheciella rivularia	7.03306e-06	0	0	Sordariomycetes	Incertae sedis	Incertae sedis
		Pochonia bulbillosa	0.000979605	0.000767382	0.00096192	Sordariomycetes	Hypocreales	Clavicipitaceae
		Pochonia suchlasporia	0.00109213	0.000513992	0.000329491	Sordariomycetes	Hypocreales	Clavicipitaceae
		Pochonia suchlasporia var catenata	1.00472e-05	0	0	Sordariomycetes	Hypocreales	Clavicipitaceae
		Podospora fimiseda	1.00472e-05	0	0	Sordariomycetes	Sordariales	Lasiosphaeriaceae
		Podospora intestinacea	5.02362e-06	1.75107e-05	2.41385e-06	Sordariomycetes	Sordariales	Lasiosphaeriaceae
		Porosphaerella cordanophora	1.1052e-05	1.64807e-05	1.81039e-05	Sordariomycetes	Coniochaetales	Incertae sedis
		Preussia australis	6.12881e-05	0.000111245	0.000199143	Dothideomycetes	Pleosporales	Sporormiaceae
		Preussia terricola	1.90897e-05	3.29614e-05	5.06909e-05	Dothideomycetes	Pleosporales	Sporormiaceae
		Prosthemium canba	0	0	4.82771e-06	Dothideomycetes	Pleosporales	Pleomassariaceae
		Pseudaleuria quinaultiana	2.21039e-05	0.000106094	1.08623e-05	Pezizomycetes	Pezizales	Pyronemataceae
		Pseudocosmospora rogersonii	0	0	1.6897e-05	Sordariomycetes	Hypocreales	Nectriaceae
		Pyrenochaeta gentianicola	4.01889e-06	0	0	Dothideomycetes	Pleosporales	Incertae sedis
		Pyrenochaetopsis pratorum	3.01417e-06	0	3.86216e-05	Dothideomycetes	Pleosporales	Cucurbitariaceae
		Pyrenophora leucospermi	9.24345e-05	7.62232e-05	0	Dothideomycetes	Pleosporales	Pleosporaceae
		Ramichloridium strelitziae	0	5.15022e-06	0	Dothideomycetes	Capnodiales	Mycosphaerellaceae
		Rhizoscyphus ericae	0.0001	0.0001	0.0001	Leotiomycetes	Helotiales	Helotiaceae
		Roesleria subterranea	9.04251e-06	0	0	Dothideomycetes	Incertae sedis	Roesleriaceae
		Rugonectria castaneicola	3.01417e-06	0	1.93108e-05	Incertae sedis	Incertae sedis	Incertae sedis
		Satchmopsis brasiliensis	1.1052e-05	0	0	Incertae sedis	Incertae sedis	Incertae sedis
		Scheffersomyces cryptocercus	0	0	1.08623e-05	Saccharomycetes	Saccharomycetales	Debaryomycetaceae
		Schizoblastosporion starkeyihenricii	0.000172812	3.70816e-05	0.000214833	Saccharomycetes	Saccharomycetales	Incertae sedis
		Scolecobasidium humicola	1.1052e-05	0	0	Incertae sedis	Incertae sedis	Incertae sedis
		Sepedonium ampullosporum	0	1.03004e-06	2.65524e-05	Sordariomycetes	Hypocreales	Hypocreaceae
		Simplicillium lamellicola	0	0	0	Sordariomycetes	Hypocreales	Cordycipitaceae
		Spencermartinsia viticola	9.04251e-06	0	2.89662e-05	Dothideomycetes	Pleosporales	Dothidotthiaceae
		Spencermartinsiella europaea	0	0	7.24156e-06	Saccharomycetes	Saccharomycetales	Trichomonascaceae
		Sporothrix inflata	9.74582e-05	0.000371846	0.0001569	Sordariomycetes	Ophiostomatales	Ophiostomataceae
		Stachybotrys chartarum	0	0	6.03463e-06	Sordariomycetes	Hypocreales	Incertae sedis
		Stenocarpella maydis	0	0	1.20693e-05	Sordariomycetes	Diaporthales	Incertae sedis
		Strelitziana africana	1.20567e-05	0	0	Eurotiomycetes	Chaetothyriales	Incertae sedis
		Taphrina inositophila	4.01889e-06	0	9.65541e-06	Taphrinomycetes	Taphrinales	Taphrinaceae
		Teratosphaeria pseudafricana	0	6.18026e-06	0	Dothideomycetes	Capnodiales	Teratosphaeriaceae
		Tetracladium apiense	0.00352859	0.0051121	0.00212902	Leotiomycetes	Helotiales	Incertae sedis
		Tetracladium marchalianum	0.000376771	0.000558283	8.44848e-05	Leotiomycetes	Helotiales	Incertae sedis
		Thelonectria coronata	0	0	1.6897e-05	Incertae sedis	Incertae sedis	Incertae sedis
		Thelonectria discophora	4.01889e-06	3.19313e-05	4.10355e-05	Incertae sedis	Incertae sedis	Incertae sedis
		Thozetella falcata	8.03779e-06	0	0	Sordariomycetes	Chaetosphaeriales	Chaetosphaeriaceae
		Thyronectria balsamea	2.61228e-05	9.27039e-06	0	Sordariomycetes	Hypocreales	Nectriaceae
		Tolypocladium cylindrosporum	0.000241134	0.000143176	0.000456218	Sordariomycetes	Hypocreales	Ophiocordycipitaceae
		Tothia fuscella	4.01889e-06	0	0	Dothideomycetes	Microthyriales	Microthyriaceae
		Trematosphaeria heterospora	1.90897e-05	0	2.17247e-05	Dothideomycetes	Pleosporales	Pleomassariaceae
		Trichoderma asperellum	0.00934192	0.00545923	0.0100525	Sordariomycetes	Hypocreales	Hypocreaceae
		Trichoderma patella	2.00945e-06	0	3.50009e-05	Sordariomycetes	Hypocreales	Hypocreaceae
		Trichoderma silvae-virgineae	0	1.95708e-05	0	Sordariomycetes	Hypocreales	Hypocreaceae
		Trichoderma sinuosum	7.03306e-06	0	2.17247e-05	Sordariomycetes	Hypocreales	Hypocreaceae
		Trichoderma spirale	0.0011484	0.00112378	0.00195281	Sordariomycetes	Hypocreales	Hypocreaceae
		Trichoderma viride	4.7222e-05	6.90129e-05	1.20693e-05	Sordariomycetes	Hypocreales	Hypocreaceae
		Trichoglossum hirsutum	0	0	3.37939e-05	Leotiomycetes	Geoglossales	Geoglossaceae
		Trichoglossum octopartitum	8.23873e-05	0.000315193	0	Leotiomycetes	Geoglossales	Geoglossaceae
		Trichophyton thuringiense	0	1.03004e-05	0	Eurotiomycetes	Onygenales	Arthrodermataceae
		Trichothecium roseum	0	0	8.44848e-06	Sordariomycetes	Hypocreales	Incertae sedis
		Usnea glabrata	2.21039e-05	0	0	Lecanoromycetes	Lecanorales	Parmeliaceae
		Venturia inaequalis	0	8.24035e-06	0	Dothideomycetes	Pleosporales	Venturiaceae
		Veronaea botryosa	0	1.23605e-05	0	Incertae sedis	Incertae sedis	Incertae sedis
		Vertexicola confusa	0	8.24035e-06	0	Sordariomycetes	Incertae sedis	Annulatascaceae
		Vibrissea flavovirens	0	0	1.81039e-05	Leotiomycetes	Helotiales	Vibrisseaceae
		Virgaria nigra	0	0	1.20693e-05	Sordariomycetes	Xylariales	Xylariaceae
		Volutella ciliata	0	1.33906e-05	0	Sordariomycetes	Hypocreales	Nectriaceae
		Wilcoxina mikolae	2.41134e-05	1.13305e-05	0	Pezizomycetes	Pezizales	Pyronemataceae
		Xenochalara juniperi	3.71748e-05	0	0.000127934	Incertae sedis	Incertae sedis	Incertae sedis
	Basidiomycota	Agaricus silvaticus	0	0	7.24156e-06	Agaricomycetes	Agaricales	Agaricaceae
		Agaricus tollocanensis	0	4.12017e-06	0	Agaricomycetes	Agaricales	Agaricaceae
		Agonimia foliacea	0	0	8.93125e-05	Agaricomycetes	Agaricales	Tricholomataceae
		Amyloathelia crassiuscula	8.03779e-06	0	0	Agaricomycetes	Boletales	Amylocorticiaceae
		Apiotrichum dulcitum	0.00244248	0.00152034	0.00124072	Tremellomycetes	Trichosporonales	Trichosporonaceae
		Apiotrichum wieringae	0.0249834	0.0186407	0.0124434	Tremellomycetes	Trichosporonales	Trichosporonaceae
		Boletinellus exiguus	4.01889e-06	0	0	Agaricomycetes	Boletales	Boletinellaceae
		Callistosporium luteo-olivaceum	2.9137e-05	2.78112e-05	0	Agaricomycetes	Agaricales	Tricholomataceae
		Calocybe chrysenteron	0	5.15022e-06	0	Agaricomycetes	Agaricales	Lyophyllaceae
		Ceriporia aurantiocarnescens	0	6.18026e-06	0	Agaricomycetes	Polyporales	Phanerochaetaceae
		Chrysozyma griseoflava	9.04251e-06	0	0	Microbotryomycetes	Sporidiobolales	Incertae sedis
		Clavaria atrofusca	0.000147694	0.000113305	6.15532e-05	Agaricomycetes	Agaricales	Clavariaceae
		Clavulinopsis helvola	5.92787e-05	2.06009e-05	9.05195e-05	Agaricomycetes	Agaricales	Clavariaceae
		Clavulinopsis luteoalba	2.71275e-05	2.67811e-05	1.08623e-05	Agaricomycetes	Agaricales	Clavariaceae
		Clitocella fallax	0	0	1.569e-05	Agaricomycetes	Agaricales	Entolomataceae
		Clitocybe nebularis	0.000804783	0.000669528	0	Agaricomycetes	Agaricales	Tricholomataceae
		Clitocybe subditopoda	0	0	1.20693e-05	Agaricomycetes	Agaricales	Tricholomataceae
		Clitopilus nitellinus	0	5.15022e-06	0	Agaricomycetes	Agaricales	Entolomataceae
		Colacogloea falcata	0	0	9.65541e-06	Microbotryomycetes	Sporidiobolales	Incertae sedis
		Conocybe alboradicans	0.000106501	7.00429e-05	0.000613119	Agaricomycetes	Agaricales	Bolbitiaceae
		Conocybe semiglobata var campanulata	0	1.23605e-05	0	Agaricomycetes	Agaricales	Bolbitiaceae
		Coprinopsis calospora	0	7.2103e-06	0	Agaricomycetes	Agaricales	Psathyrellaceae
		Cortinarius balteatus	0	0	1.32762e-05	Agaricomycetes	Agaricales	Cortinariaceae
		Cortinarius sanguineus	2.10992e-05	0	0	Agaricomycetes	Agaricales	Cortinariaceae
		Cuphophyllus pratensis	0.00032754	0.000378026	1.569e-05	Agaricomycetes	Agaricales	Hygrophoraceae
		Cutaneotrichosporon moniliiforme	6.12881e-05	3.09013e-06	1.81039e-05	Tremellomycetes	Trichosporonales	Trichosporonaceae
		Cystobasidium slooffiae	0	0	6.03463e-06	Microbotryomycetes	Sporidiobolales	Incertae sedis
		Cystofilobasidium capitatum	3.51653e-05	4.12017e-05	0	Tremellomycetes	Cystofilobasidiales	Cystofilobasidiaceae
		Cystofilobasidium infirmominiatum	0.000102482	0.000190558	0.000187074	Tremellomycetes	Cystofilobasidiales	Cystofilobasidiaceae
		Delicatula integrella	2.51181e-05	4.22318e-05	0	Agaricomycetes	Agaricales	Tricholomataceae
		Dioszegia butyracea	0	0	2.53455e-05	Tremellomycetes	Tremellales	Incertae sedis
		Dioszegia rishiriensis	1.00472e-05	0	0	Tremellomycetes	Tremellales	Incertae sedis
		Dioszegia takashimae	7.73637e-05	2.57511e-05	0	Tremellomycetes	Tremellales	Incertae sedis
		Entoloma ameides	2.00945e-05	0	1.44831e-05	Agaricomycetes	Agaricales	Entolomataceae
		Entoloma korhonenii	1.1052e-05	0	0	Agaricomycetes	Agaricales	Entolomataceae
		Entoloma plebejum	6.02834e-06	0	0	Agaricomycetes	Agaricales	Entolomataceae
		Entoloma pleopodium	1.20567e-05	6.18026e-05	6.75879e-05	Agaricomycetes	Agaricales	Entolomataceae
		Entoloma poliopus	0	7.2103e-06	0	Agaricomycetes	Agaricales	Entolomataceae
		Entoloma pseudofavrei	0	1.85408e-05	9.65541e-06	Agaricomycetes	Agaricales	Entolomataceae
		Entoloma sericeum	2.81322e-05	8.24035e-06	3.01732e-05	Agaricomycetes	Agaricales	Entolomataceae
		Entoloma stylophorum	0	0	2.17247e-05	Agaricomycetes	Agaricales	Entolomataceae
		Entoloma tenuissimum	1.30614e-05	0.000108155	0	Agaricomycetes	Agaricales	Entolomataceae
		Entoloma vernum	1.30614e-05	5.15022e-06	0	Agaricomycetes	Agaricales	Entolomataceae
		Entoloma vindobonense	1.8085e-05	0	0	Agaricomycetes	Agaricales	Entolomataceae
		Erythrobasidium hasegawianum	0	4.12017e-06	0	Cystobasidiomycetes	Erythrobasidiales	Incertae sedis
		Fellozyma inositophila	6.02834e-05	3.60515e-05	0	Microbotryomycetes	Sporidiobolales	Incertae sedis
		Filobasidium wieringae	3.31559e-05	0	0	Tremellomycetes	Filobasidiales	Filobasidiaceae
		Fomes fomentarius	0.000149704	0.000683949	0.000434493	Agaricomycetes	Polyporales	Polyporaceae
		Galerina atkinsoniana	7.33448e-05	0	0	Agaricomycetes	Agaricales	Strophariaceae
		Geastrum pectinatum	0	8.65236e-05	0	Agaricomycetes	Geastrales	Geastraceae
		Geastrum saccatum	0	1.33906e-05	0	Agaricomycetes	Geastrales	Geastraceae
		Gliophorus europerplexus	3.617e-05	1.13305e-05	0	Agaricomycetes	Agaricales	Hygrophoraceae
		Gliophorus laetus	0	0	1.44831e-05	Agaricomycetes	Agaricales	Hygrophoraceae
		Gloioxanthomyces vitellinus	3.01417e-06	2.98713e-05	0	Agaricomycetes	Agaricales	Hygrophoraceae
		Hannaella oryzae	0	2.06009e-05	0	Tremellomycetes	Tremellales	Incertae sedis
		Henningsomyces candidus	9.04251e-06	4.32618e-05	0	Agaricomycetes	Agaricales	Marasmiaceae
		Hygrocybe cantharellus	0	0.000112275	1.6897e-05	Agaricomycetes	Agaricales	Hygrophoraceae
		Hygrophoropsis rufa	7.03306e-06	1.85408e-05	1.20693e-05	Agaricomycetes	Boletales	Hygrophoropsidaceae
		Hyphoderma praetermissum	1.1052e-05	6.18026e-06	1.08623e-05	Agaricomycetes	Polyporales	Meruliaceae
		Hypochnicium cremicolor	3.01417e-06	8.24035e-06	3.01732e-05	Agaricomycetes	Polyporales	Meruliaceae
		Itersonilia perplexans	2.81322e-05	5.35623e-05	0	Tremellomycetes	Cystofilobasidiales	Cystofilobasidiaceae
		Kockovaella machilophila	9.04251e-06	0	0	Tremellomycetes	Tremellales	Incertae sedis
		Kockovaella schimae	0	1.85408e-05	0	Tremellomycetes	Tremellales	Incertae sedis
		Kuehneromyces mutabilis	8.03779e-06	0	0	Agaricomycetes	Agaricales	Strophariaceae
		Laccaria amethysteo_occidentalis	1.60756e-05	0	0	Agaricomycetes	Agaricales	Hydnangiaceae
		Laccaria amethystina	0	5.15022e-06	0	Agaricomycetes	Agaricales	Hydnangiaceae
		Lepiota castanea	0	9.27039e-06	0	Agaricomycetes	Agaricales	Agaricaceae
		Lepiota felina	2.10992e-05	0	0	Agaricomycetes	Agaricales	Agaricaceae
		Lepiota flammeotincta	1.20567e-05	0	0	Agaricomycetes	Agaricales	Agaricaceae
		Lepiota lilacea	0	1.44206e-05	0	Agaricomycetes	Agaricales	Agaricaceae
		Lepiota pseudolilacea	4.01889e-06	2.06009e-06	0	Agaricomycetes	Agaricales	Agaricaceae
		Leucoagaricus erythrophaeus	0	1.75107e-05	0	Agaricomycetes	Agaricales	Agaricaceae
		Leucoagaricus rubrobrunneus	7.03306e-06	2.16309e-05	0	Agaricomycetes	Agaricales	Agaricaceae
		Leucoagaricus vassiljevae	0	8.03434e-05	0	Agaricomycetes	Agaricales	Agaricaceae
		Leucoinocybe taniae	0	5.15022e-06	0	Agaricomycetes	Agaricales	Marasmiaceae
		Leucosporidiella muscorum	0	0	1.81039e-05	Microbotryomycetes	Leucosporidiales	Leucosporidiaceae
		Leucosporidium fellii	2.21039e-05	0	0	Microbotryomycetes	Leucosporidiales	Leucosporidiaceae
		Lindtneria trachyspora	0	1.03004e-05	0	Agaricomycetes	Russulales	Stephanosporaceae
		Lycoperdon pratense	0	5.15022e-06	0	Agaricomycetes	Agaricales	Agaricaceae
		Lycoperdon rupicola	0.000103486	0.000173047	5.18978e-05	Agaricomycetes	Agaricales	Agaricaceae
		Lyophyllum rancidum	0	2.57511e-05	0	Agaricomycetes	Agaricales	Lyophyllaceae
		Malassezia dermatis	0	0	1.569e-05	Incertae sedis	Malasseziales	Incertae sedis
		Marasmius curreyi	3.21511e-05	0	0	Agaricomycetes	Agaricales	Marasmiaceae
		Micropsalliota arginophaea	1.1052e-05	2.4721e-05	0	Agaricomycetes	Agaricales	Agaricaceae
		Micropsalliota globocystis	9.04251e-06	0	0	Agaricomycetes	Agaricales	Agaricaceae
		Minimedusa polyspora	0	0	2.41385e-05	Agaricomycetes	Cantharellales	Incertae sedis
		Mrakiella aquatica	8.74109e-05	1.33906e-05	0	Tremellomycetes	Cystofilobasidiales	Incertae sedis
		Mrakiella cryoconiti	1.60756e-05	3.91416e-05	2.41385e-06	Tremellomycetes	Cystofilobasidiales	Incertae sedis
		Mycena oregonensis	8.03779e-06	1.33906e-05	0	Agaricomycetes	Agaricales	Mycenaceae
		Mycena pura	1.30614e-05	3.70816e-05	9.65541e-06	Agaricomycetes	Agaricales	Mycenaceae
		Mycena speirea	0	0	2.17247e-05	Agaricomycetes	Agaricales	Mycenaceae
		Neopaxillus dominicanus	5.02362e-06	0	4.58632e-05	Agaricomycetes	Agaricales	Inocybaceae
		Oberwinklerozyma yarrowii	1.90897e-05	0	0	Microbotryomycetes	Sporidiobolales	Incertae sedis
		Panaeolus semiovatus	1.40661e-05	0	0	Agaricomycetes	Agaricales	Incertae sedis
		Papiliotrema terrestris	3.31559e-05	1.44206e-05	0	Tremellomycetes	Filobasidiales	Filobasidiaceae
		Phaeocollybia graveolens	4.01889e-06	0	0	Agaricomycetes	Agaricales	Cortinariaceae
		Phaeotremella foliacea	0	0	3.13801e-05	Tremellomycetes	Tremellales	Incertae sedis
		Pholiota minima	6.73165e-05	0	0	Agaricomycetes	Agaricales	Strophariaceae
		Porpolomopsis aff calyptriformis DJL05TN80 (TENN)	0	5.15022e-06	0.00196246	Agaricomycetes	Agaricales	Tricholomataceae
		Protubera canescens	8.03779e-06	1.33906e-05	0.000136383	Agaricomycetes	Hysterangiales	Phallogastraceae
		Pseudohyphozyma buffonii	3.01417e-06	2.4721e-05	0	Microbotryomycetes	Sporidiobolales	Incertae sedis
		Psilocybe mexicana	1.90897e-05	4.12017e-06	0	Agaricomycetes	Agaricales	Strophariaceae
		Psilocybe montana	0	2.06009e-05	9.65541e-06	Agaricomycetes	Agaricales	Strophariaceae
		Rhizoctonia solani	1.8085e-05	8.65236e-05	4.58632e-05	Agaricomycetes	Cantharellales	Ceratobasidiaceae
		Rhodosporidiobolus colostri	6.12881e-05	0.00022867	0.000154487	Microbotryomycetes	Sporidiobolales	Incertae sedis
		Rhodotorula fujisanensis	0.000216015	0.000285322	8.68987e-05	Microbotryomycetes	Sporidiobolales	Incertae sedis
		Rhodotorula graminis	0	8.24035e-06	1.08623e-05	Microbotryomycetes	Sporidiobolales	Incertae sedis
		Rhodotorula mucilaginosa	1.90897e-05	9.27039e-06	1.32762e-05	Microbotryomycetes	Sporidiobolales	Incertae sedis
		Saitozyma flava	1.1052e-05	6.18026e-06	0	Tremellomycetes	Filobasidiales	Filobasidiaceae
		Saitozyma paraflava	1.20567e-05	7.2103e-06	1.81039e-05	Tremellomycetes	Tremellales	Incertae sedis
		Saitozyma podzolica	0.0301939	0.0399523	0.0406613	Tremellomycetes	Tremellales	Trimorphomycetaceae
		Sarcodon atroviridis	0	9.27039e-06	0.00162211	Agaricomycetes	Thelephorales	Bankeraceae
		Scopuloides hydnoides	7.33448e-05	3.19313e-05	1.81039e-05	Agaricomycetes	Polyporales	Meruliaceae
		Serendipita vermifera	0.000305436	2.78112e-05	0.00100658	Agaricomycetes	Sebacinales	Sebacinaceae
		Slooffia cresolica	7.13353e-05	0.000124635	3.74147e-05	Microbotryomycetes	Sporidiobolales	Incertae sedis
		Slooffia tsugae	0	3.60515e-05	0	Microbotryomycetes	Sporidiobolales	Incertae sedis
		Sphaerobolus iowensis	0	3.09013e-05	3.62078e-05	Agaricomycetes	Geastrales	Geastraceae
		Sphaerobolus stellatus	0	0	3.62078e-06	Agaricomycetes	Geastrales	Geastraceae
		Steccherinum ochraceum	0	1.03004e-05	0	Agaricomycetes	Polyporales	Meruliaceae
		Sugitazyma miyagiana	9.04251e-06	0	1.08623e-05	Tremellomycetes	Tremellales	Incertae sedis
		Suillus luteus	0.000123581	0.000191588	0.000111037	Agaricomycetes	Boletales	Suillaceae
		Thelephora terrestris	0.000248167	0.000406867	1.44831e-05	Agaricomycetes	Thelephorales	Thelephoraceae
		Tomentella testaceogilva	0.00958506	0.000269871	0.0144759	Agaricomycetes	Thelephorales	Thelephoraceae
		Tremella exigua	1.70803e-05	0	1.32762e-05	Tremellomycetes	Tremellales	Incertae sedis
		Vishniacozyma globispora	1.1052e-05	3.60515e-05	0	Tremellomycetes	Tremellales	Incertae sedis
		Vishniacozyma victoriae	8.94204e-05	2.2661e-05	3.86216e-05	Tremellomycetes	Tremellales	Incertae sedis
		Volvariella pusilla	0	0	7.24156e-06	Agaricomycetes	Agaricales	Pluteaceae
Mucoromyceta	Mortierellomycota	Dissophora globulifera	0.0020177	0.001836	0.0031	Mortierellomycetes	Mortierellales	Mortierellaceae
		Linnemannia elongata	0.00216216	0.0071897	0.00476977	Mortierellomycetes	Mortierellales	Mortierellaceae
		Linnemannia gamsii	0.0303447	0.0316419	0.0327487	Mortierellomycetes	Mortierellales	Mortierellaceae
		Mortierella alliacea	0.000169798	0.000147296	2.41385e-05	Mortierellomycetes	Mortierellales	Mortierellaceae
		Mortierella alpina	0.0218889	0.0250929	0.056209	Mortierellomycetes	Mortierellales	Mortierellaceae
		Mortierella biramosa	0.0045745	0.0107949	0.00402269	Mortierellomycetes	Mortierellales	Mortierellaceae
		Mortierella polycephala	0	1.54506e-05	1.569e-05	Mortierellomycetes	Mortierellales	Mortierellaceae
		Mortierella pulchella	0	4.12017e-06	0	Mortierellomycetes	Mortierellales	Mortierellaceae
		Mortierella sarnyensis	1.00472e-06	2.06009e-06	4.82771e-06	Mortierellomycetes	Mortierellales	Mortierellaceae
		Mortierella simplex	0.000214006	0.000140086	0.000337939	Mortierellomycetes	Mortierellales	Mortierellaceae
		Podila horticola	0.0525	0.0637	0.057	Mortierellomycetes	Mortierellales	Mortierellaceae
		Podila verticillata	0.140321	0.140261	0.118944	Mortierellomycetes	Mortierellales	Mortierellaceae
	Mucoromycota	Absidia psychrophilia	5.02362e-05	7.00429e-05	4.82771e-06	Mucoromycetes	Mucorales	Cunninghamellaceae
		Backusella tuberculispora	3.71748e-05	0.000101974	3.74147e-05	Mucoromycetes	Mucorales	Backusellaceae
		Cunninghamella elegans	0	1.75107e-05	0	Mucoromycetes	Mucorales	Cunninghamellaceae
		Gongronella lacrispora	0	5.15022e-06	0	Mucoromycetes	Mucorales	Cunninghamellaceae
		Isomucor trufemiae	1.1052e-05	0	0	Mucoromycetes	Mucorales	Mucoraceae
		Isomucor trufemiae	4.42078e-05	4.12017e-05	9.05195e-05	Mucoromycetes	Mucorales	Mucoraceae
		Mucor abundans	0.000223049	0.000437768	5.79325e-05	Mucoromycetes	Mucorales	Mucoraceae
		Mucor amphibiorum	0	1.13305e-05	0	Mucoromycetes	Mucorales	Mucoraceae
		Mucor flavus	4.01889e-06	0	0	Mucoromycetes	Mucorales	Mucoraceae
		Mucor genevensis	1.00472e-05	2.06009e-06	0	Mucoromycetes	Mucorales	Mucoraceae
		Mucor heterogamus	5.32503e-05	7.51932e-05	2.17247e-05	Mucoromycetes	Mucorales	Mucoraceae
		Mucor hiemalis	0.000496333	0.000197768	5.06909e-05	Mucoromycetes	Mucorales	Mucoraceae
		Mucor laxorrhizus var. ovalisporus	0	6.18026e-06	0	Mucoromycetes	Mucorales	Mucoraceae
		Mucor moelleri	0.0012338	0.00178197	0.00132038	Mucoromycetes	Mucorales	Mucoraceae
		Siepmannia pineti	0.000493319	0.000213219	0.000102589	Mucoromycetes	Mucorales	Incertae sedis
		Umbelopsis angularis	0.00131719	0.000626266	0.000213626	Umbellopsidomycetes	Umbellopsidales	Umbelopsidaceae
		Umbelopsis isabellina	0.000541546	0.000839485	0.000317422	Umbellopsidomycetes	Umbellopsidales	Umbelopsidaceae
		Umbelopsis ramanniana	3.51653e-05	8.54936e-05	2.17247e-05	Umbellopsidomycetes	Umbellopsidales	Umbelopsidaceae
		Umbelopsis vinacea	0.034176	0.0279	0.0261837	Umbellopsidomycetes	Umbellopsidales	Umbelopsidaceae
	Glomeromycota	Acaulospora alpina	0	0	1.32762e-05	Glomeromycetes	Diversisporales	Acaulosporaceae
		Acaulospora lacunosa	0	5.15022e-06	0	Glomeromycetes	Diversisporales	Acaulosporaceae
		Archaeospora trappei	0	5.15022e-06	0	Glomeromycetes	Archaeosporales	Archaeosporaceae
		Claroideoglomus claroideum	3.01417e-06	0	5.91394e-05	Glomeromycetes	Glomerales	Claroideoglomeraceae
		Racocetra castanea	0	0	1.20693e-05	Glomeromycetes	Diversisporales	Gigasporaceae
		Racocetra fulgida	4.01889e-06	0	0	Glomeromycetes	Diversisporales	Gigasporaceae
		Dentiscutata heterogama	0	3.09013e-06	0	Glomeromycetes	Diversisporales	Gigasporaceae
Chytridiomyceta	Chytrydiomycota	Gallinipes pseudodichotomus	6.02834e-06	0	0	Chytridiomycetes	Spizellomycetales	Spizellomycetaceae
		Olpidium brassicae	0	2.06009e-06	6.03463e-06	Chytridiomycetes	Olpidiales	Olpidiaceae
		Spizellomyces plurigibbosus	2.6185e-05	0	1.6897e-05	Chytridiomycetes	Spizellomycetales	Spizellomycetaceae
		Rhizophlyctis rosea	6.63117e-05	0	0	Chytridiomycetes	Rhizophlyctidales	Rhizophlyctidaceae
	Monoblepharomycota	Monoblepharella mexicana	0	1.44206e-05	0	Monoblepharidomycetes	Monoblepharidales	Monoblepharidaceae,
